# Supplementary material for: Intratumoral Budding in Pretreatment Biopsies, among Tumor Microenvironmental Components, Can Predict Prognosis and Neoadjuvant Therapy Response in Colorectal Adenocarcinoma
Source: Medicina (Kaunas). 2022 Jul 12;58(7):926. doi: 10.3390/medicina58070926 (PMC9324564; doi:10.3390/medicina58070926)
Supplement: Supplementary file 1 [file medicina-58-00926-s001.zip]

Archive with 1 entries (1 files):
- medicina-1793260-supplementary.pdf
